# Supplementary material for: Development of a Novel NGS Methodology for Ultrasensitive Circulating Tumor DNA Detection as a Tool for Early-Stage Breast Cancer Diagnosis
Source: Int J Mol Sci. 2022 Dec 21;24(1):146. doi: 10.3390/ijms24010146 (PMC9820510; doi:10.3390/ijms24010146)
Supplement: Supplementary file 1 [file ijms-24-00146-s001.zip]

Archive with 2 entries (2 files):
- Supplementary Figures_S1-S7_revision.pdf
- Supplementary Tables_S1-S8_revision.xlsx
